# Supplementary material for: Heterosexual, Lesbian, and Gay Adults’ Reactions to Same-Gender versus Other-Gender Flirtation: Findings from a German Study
Source: Arch Sex Behav. 2024 Jun 27;53(8):3087–99. doi: 10.1007/s10508-024-02935-0 (PMC11335949; doi:10.1007/s10508-024-02935-0)
Supplement: Supplementary file 1 — Supplementary file1 (ZIP 18 KB) [file 10508_2024_2935_MOESM1_ESM.zip]

Archive with 3 entries (3 files):
- KranzEtAl_Flirtation_ASB_Data.csv
- KranzEtAl_Flirtation_ASB_Data.sav
- KranzEtAl_Flirtation_ASB_Syntax.sps
