# Supplementary material for: Heterosexual, Lesbian, and Gay Adults’ Reactions to Same-Gender versus Other-Gender Flirtation: Findings from a German Study
Source: Arch Sex Behav. 2024 Jun 27;53(8):3087–99. doi: 10.1007/s10508-024-02935-0 (PMC11335949; doi:10.1007/s10508-024-02935-0)
Supplement: Supplementary file 1 — Supplementary file1 (ZIP 18 KB) [file 10508_2024_2935_MOESM1_ESM.zip › KranzEtAl_Flirtation_ASB_Data.csv]

id	age	gender	sexo	edu	rel	flirt	group	aff1	aff2	aff3	aff4	aff5	aff6	beh1	beh2	beh3	beh4	beh5	beh6	atlg1	atlg2	atlg3	atlg4	atlg5	atlg6	atlg7	atlg8	atlg9	atlg10	scc1	scc2	scc3	scc4	scc5	scc6	scc7	scc8	scc9	scc10
1	19	1	1	2	1	1	1	6	7	5	1	1	5	5	6	5	3	2	3	1	7	1	7	1	1	7	1	1	7	1	1	2	1	6	1	3	6	2	6
2	19	1	1	2	2	1	1	5	5	4	1	1	1	1	3	1	3	4	5	1	7	1	6	1	1	7	1	1	5	2	1	2	1	6	3	4	2	5	4
3	19	1	1	2	1	1	1	3	5	4	2	2	2	3	3	2	3	5	3	2	6	2	3	1	1	5	4	2	7	2	3	5	2	3	3	5	5	5	6
4	19	1	1	2	2	1	1	5	6	5	1	1	1	4	5	4	4	4	3	1	7	1	6	1	1	7	1	1	7	1	1	2	1	6	2	4	3	3	3
5	21	1	1	2	1	1	1	3	3	3	3	3	3	2	3	2	5	4	3	1	7	1	4	1	1	4	4	4	7	3	2	5	3	5	2	3	2	2	5
6	21	1	1	2	2	1	1	4	5	3	1	1	1	1	1	1	5	3	3	1	7	1	7	1	1	7	1	1	7	1	1	1	1	7	1	3	1	1	7
7	25	1	1	1	1	1	1	2	3	3	1	3	2	2	2	1	6	5	6	1	6	1	7	1	3	6	2	1	7	2	1	4	2	4	3	3	2	5	4
8	18	1	1	2	2	1	1	3	5	4	2	2	2	1	4	1	5	3	3	1	7	1	7	1	1	7	1	1	7	3	2	3	2	5	2	4	2	6	2
9	20	1	1	2	2	1	1	4	5	4	1	1	1	3	3	2	2	2	4	1	7	1	7	1	1	7	1	1	7	1	1	1	1	7	1	1	1	1	6
10	22	1	1	2	2	1	1	5	7	6	1	1	1	6	5	6	6	1	5	1	7	1	7	1	1	7	1	1	7	2	2	2	3	5	1	1	1	3	4
11	22	1	1	2	2	1	1	5	7	6	1	1	1	1	5	2	1	1	4	1	7	1	7	1	1	7	1	1	7	1	1	1	1	7	4	1	1	1	1
12	20	1	1	2	2	1	1	3	4	3	1	1	1	2	4	2	6	2	3	2	4	1	7	1	1	6	1	1	7	2	1	5	1	5	3	5	2	6	4
13	19	1	1	2	1	1	1	4	5	4	2	1	3	3	3	2	3	4	5	1	7	1	7	1	1	7	1	1	7	2	3	3	1	4	5	5	5	4	3
14	19	1	1	2	1	1	1	4	6	5	1	1	1	2	3	1	3	2	3	1	7	1	6	1	1	6	1	1	7	1	1	3	1	6	2	3	2	4	3
15	20	1	1	2	2	1	1	3	3	3	3	1	2	1	3	2	5	4	6	1	7	1	5	1	1	7	1	1	7	1	1	5	1	4	2	1	2	5	3
16	21	1	1	2	2	1	1	2	3	1	3	5	2	1	1	1	6	6	7	1	7	1	7	1	1	7	1	1	7	3	3	5	5	3	5	6	5	7	4
17	20	1	1	2	2	1	1	3	5	2	3	1	2	1	4	1	3	3	5	1	7	1	7	1	1	5	1	1	7	3	3	5	3	3	3	1	3	6	3
18	20	1	1	2	2	1	1	2	5	3	1	1	3	1	1	1	3	3	4	1	7	1	7	1	1	6	1	1	7	2	2	1	2	6	1	1	1	5	5
19	19	1	1	2	1	1	1	2	4	2	1	1	1	4	2	1	5	3	6	1	7	1	7	1	1	6	1	1	7	1	1	5	2	4	3	3	4	5	4
20	22	1	1	2	2	1	1	3	5	3	1	1	1	2	2	2	2	2	5	1	6	1	6	1	1	5	1	1	6	2	2	3	2	6	2	3	2	5	5
21	19	1	1	2	2	1	1	5	5	3	4	2	3	2	1	2	6	3	6	1	7	1	7	1	1	7	1	1	7	1	1	1	2	2	3	1	1	5	2
22	21	1	1	2	1	1	1	4	5	5	1	1	1	3	3	2	4	1	4	1	7	1	4	1	1	7	1	1	7	1	2	2	1	6	2	3	1	4	5
23	33	1	1	2	1	1	1	4	6	4	1	1	2	1	1	1	5	4	6	1	7	1	7	1	1	7	1	1	7	1	1	2	1	6	1	1	2	2	6
24	21	1	1	2	2	1	1	2	2	2	2	2	3	1	2	1	6	6	6	3	6	5	4	1	3	3	5	4	6	2	5	6	2	1	3	3	3	5	1
25	19	1	1	2	2	1	1	4	6	4	1	4	2	1	1	1	7	5	7	3	6	3	3	2	2	4	2	2	5	3	3	6	3	4	3	3	3	6	4
26	19	1	1	2	2	1	1	2	4	2	3	3	2	2	2	2	6	6	6	2	3	1	5	1	1	4	5	1	5	2	3	5	4	3	5	5	5	5	3
27	21	1	1	2	1	1	1	1	5	2	1	2	2	1	3	1	5	5	6	2	7	1	4	1	2	6	4	1	7	1	1	4	5	2	3	2	2	6	4
28	19	1	1	2	2	1	1	2	2	1	1	2	2	1	4	1	5	2	5	1	7	1	7	1	1	7	1	1	7	1	1	2	1	2	2	1	1	5	3
29	19	1	1	2	1	1	1	4	6	4	1	1	1	2	5	1	1	3	3	1	7	1	7	1	1	7	1	1	7	1	1	1	1	7	1	2	1	1	6
30	20	1	1	2	1	1	1	2	2	3	1	2	1	2	2	1	7	6	6	2	6	3	3	2	1	6	2	2	7	5	5	7	5	1	2	5	6	5	4
31	20	1	1	2	2	1	1	4	4	5	1	3	2	4	5	2	2	3	4	1	7	1	5	1	1	6	1	1	6	1	1	2	2	4	2	2	1	2	3
32	21	1	1	2	1	1	1	3	6	5	2	1	1	1	3	2	4	5	3	1	7	1	7	1	1	6	1	1	5	2	2	5	1	2	3	5	3	4	6
33	21	1	1	2	2	1	1	5	5	5	2	2	2	5	5	5	3	2	4	1	7	1	5	1	1	7	1	1	7	2	1	5	1	3	3	3	5	6	4
34	22	1	1	2	1	1	1	2	7	3	1	1	1	1	3	1	3	1	1	1	7	1	7	1	1	7	1	1	7	1	1	1	1	1	1	1	1	1	7
35	20	1	1	2	1	1	1	5	6	5	2	2	2	3	4	4	5	3	3	1	6	1	7	1	1	6	2	1	6	2	2	2	2	4	4	4	2	4	5
36	20	1	1	2	2	1	1	2	5	3	1	1	1	2	2	2	4	3	5	1	7	1	6	1	1	5	1	1	6	3	2	5	4	3	4	3	3	5	3
37	18	1	1	2	1	1	1	5	5	5	1	1	1	2	4	2	3	1	5	1	7	1	7	1	1	7	1	1	7	1	1	1	1	6	3	2	1	1	3
38	19	1	1	2	1	1	1	5	6	5	1	1	2	5	6	3	3	2	3	1	6	1	6	1	1	6	1	1	6	2	2	2	2	5	2	3	2	3	5
39	18	1	1	2	2	1	1	2	3	1	3	1	2	2	2	1	3	2	5	1	7	1	7	1	1	7	1	1	5	1	1	3	1	3	2	2	2	2	5
40	23	1	1	2	2	1	1	3	6	4	2	1	2	4	3	2	2	2	4	1	7	1	7	1	1	7	1	1	6	1	1	1	1	6	1	1	1	5	2
41	21	1	1	2	1	1	1	6	6	6	1	1	1	6	6	5	1	1	1	1	7	1	7	1	1	7	1	1	7	2	2	3	2	4	3	3	2	5	4
42	20	1	1	2	1	1	1	3	4	3	3	4	4	3	4	3	5	5	6	1	7	1	7	1	1	7	1	1	7	2	2	5	2	4	4	2	3	3	4
43	19	1	1	2	2	1	1	4	5	5	2	2	1	3	3	2	5	5	5	1	7	1	7	1	1	7	1	1	7	1	1	4	1	5	2	3	2	5	3
44	19	1	1	2	1	1	1	4	5	3	1	1	1	2	4	2	2	2	2	1	7	1	7	1	1	7	1	1	7	1	1	1	1	7	1	1	1	1	6
45	23	1	1	2	2	1	1	4	4	4	4	4	4	4	4	4	4	3	4	1	7	1	5	1	1	5	1	1	6	1	1	1	1	7	1	1	1	1	4
46	21	1	1	2	1	1	1	3	5	5	3	2	1	5	5	4	3	4	5	1	7	1	7	1	1	7	1	1	7	1	1	2	1	7	2	3	2	3	5
47	19	1	1	2	1	1	1	5	5	5	6	1	4	2	5	2	5	4	4	1	7	1	5	1	1	7	1	1	7	3	1	5	1	3	5	4	3	5	5
48	19	1	1	2	1	1	1	3	4	4	2	2	2	1	3	1	5	5	6	1	7	1	7	1	1	7	1	1	7	1	1	3	1	6	1	1	1	5	7
49	23	1	1	2	2	1	1	2	5	2	3	4	5	1	2	1	6	4	5	1	6	1	5	1	1	5	2	1	6	3	2	5	5	5	3	5	3	6	4
50	19	1	1	2	2	1	1	4	6	4	2	2	1	2	3	3	4	5	6	1	7	2	6	1	1	6	1	1	6	2	2	4	1	6	2	2	2	3	4
51	20	1	1	2	2	1	1	5	6	5	1	1	1	3	2	2	2	2	2	2	6	1	6	2	3	5	2	3	6	1	1	4	1	6	2	2	2	5	5
52	19	1	1	2	2	1	1	4	5	5	1	1	1	1	2	1	6	5	5	1	7	1	7	1	1	7	1	1	7	1	1	4	1	5	1	4	2	4	3
53	24	1	1	2	1	1	1	3	5	4	1	1	2	2	3	2	2	2	2	1	7	1	7	1	1	7	1	1	4	1	2	1	2	5	1	2	2	1	5
54	21	1	1	2	1	1	1	4	4	4	1	1	1	2	4	3	5	3	3	1	7	1	6	1	1	7	1	1	4	2	1	2	2	5	2	4	3	2	5
55	19	1	1	2	2	1	1	2	5	3	2	1	2	1	1	1	5	3	7	1	7	1	7	1	2	5	1	1	6	1	2	7	5	1	4	4	3	6	2
56	20	1	1	2	2	1	1	5	5	3	2	3	2	2	2	2	5	5	5	1	7	1	7	1	1	6	3	1	7	2	1	4	2	5	5	2	2	6	3
57	21	1	1	2	1	1	1	3	3	3	4	2	4	1	3	1	6	2	6	1	7	1	7	1	1	7	1	1	7	1	1	4	1	3	1	2	1	6	3
58	20	1	1	2	2	1	1	6	6	6	1	1	2	2	2	1	5	4	4	1	7	1	7	1	1	5	1	1	7	1	1	1	1	6	3	4	1	1	3
59	20	1	1	2	2	1	1	3	4	5	1	1	2	2	1	1	5	3	6	2	6	1	6	1	2	4	2	1	6	3	2	5	5	4	2	3	3	2	4
60	21	1	1	2	1	1	1	2	4	4	1	1	2	1	2	1	5	2	2	1	7	1	6	1	1	7	1	1	7	2	1	5	2	4	5	2	3	7	3
61	20	1	1	2	2	1	1	7	7	7	1	1	1	4	3	2	2	1	2	1	7	1	4	1	1	7	1	1	7	1	1	1	1	7	2	1	1	4	4
62	21	1	1	2	2	1	1	3	4	3	2	2	2	1	2	1	5	6	6	1	7	1	7	1	1	6	1	1	7	3	1	1	1	5	3	1	1	7	3
63	28	1	1	2	2	1	1	4	5	4	1	1	1	2	5	1	5	3	4	2	7	1	7	1	1	7	1	1	7	1	1	6	2	6	2	2	2	1	2
64	19	1	1	2	2	1	1	1	4	6	3	2	5	1	1	2	6	5	6	1	7	1	4	1	1	5	2	1	7	2	2	3	2	4	3	4	2	6	5
65	21	1	1	2	1	1	1	3	3	2	5	5	5	1	1	1	6	6	7	1	6	1	6	1	1	4	2	1	6	3	2	5	4	3	2	2	2	5	3
66	20	1	1	2	2	1	1	2	6	2	1	1	4	3	4	1	3	3	4	1	7	1	2	1	1	6	1	1	7	2	2	2	2	6	4	6	2	5	3
67	21	1	1	2	2	1	1	4	5	4	1	3	1	6	2	2	3	4	5	1	7	1	7	1	1	7	1	1	7	1	1	2	1	6	1	1	1	1	4
68	20	1	1	2	2	1	1	6	7	5	2	2	1	6	6	6	2	2	1	5	5	3	4	1	3	3	5	3	5	3	3	6	3	2	5	5	2	7	2
69	26	1	1	2	2	1	1	2	5	3	2	2	2	2	2	2	4	4	5	1	4	1	6	1	1	6	1	1	6	1	2	5	2	5	3	5	2	2	3
70	23	1	1	2	1	1	1	2	3	5	1	1	1	1	4	1	4	1	4	1	7	1	4	1	1	7	1	1	7	1	2	4	1	6	2	4	5	4	5
71	19	1	1	2	2	1	1	1	2	2	1	4	1	1	3	1	5	5	5	1	7	1	7	1	1	7	1	1	7	3	3	3	3	5	5	5	5	6	4
72	23	1	1	2	2	1	1	5	7	4	1	1	1	2	2	2	3	3	4	1	7	1	7	1	1	7	1	1	7	1	1	1	1	7	1	1	1	1	7
73	23	1	1	2	2	1	1	2	6	4	4	4	4	3	4	2	4	4	5	1	7	1	7	1	1	7	1	1	7	4	4	4	4	4	4	4	4	4	4
74	18	1	1	2	2	1	1	5	6	6	2	2	2	2	4	3	4	4	4	1	7	1	4	1	2	6	2	1	7	3	2	7	5	6	2	2	2	6	4
75	23	1	1	2	2	1	1	5	6	5	1	1	1	2	3	3	3	3	3	1	7	1	7	1	1	7	1	1	7	1	1	1	1	7	2	3	2	2	7
76	22	1	1	2	1	1	1	4	3	3	2	2	3	3	4	3	4	3	5	1	6	1	1	1	1	7	1	1	7	2	2	2	2	5	4	4	4	5	4
77	21	1	1	2	1	1	1	3	5	4	1	1	1	1	4	1	4	2	4	1	7	1	7	1	1	7	1	1	7	1	1	2	1	6	2	2	2	2	4
78	20	1	1	2	1	1	1	3	3	2	2	4	3	1	2	1	4	4	6	2	6	2	1	2	2	4	4	2	5	2	3	6	3	2	2	2	3	7	2
79	19	1	1	2	1	1	1	5	5	5	2	2	2	4	4	5	4	3	4	1	7	1	5	1	1	7	1	1	6	5	2	4	3	5	4	4	5	5	4
80	22	1	1	2	1	1	1	3	5	2	1	1	1	3	3	3	4	5	3	1	7	1	6	1	1	7	1	1	6	1	1	5	2	3	5	2	1	2	6
81	21	1	1	2	2	1	1	4	5	5	1	1	1	3	4	3	5	2	5	1	7	1	7	1	1	6	1	1	7	1	1	1	1	6	3	5	3	6	3
82	19	1	1	2	1	1	1	3	3	4	1	1	1	2	3	3	4	4	6	1	7	1	7	1	1	6	1	1	7	1	1	1	1	6	5	2	2	5	4
83	20	1	1	2	1	1	1	2	5	3	1	4	3	1	3	1	7	6	5	1	7	1	7	1	1	7	1	1	7	1	1	5	1	2	2	2	2	5	2
84	20	1	1	2	1	1	1	1	2	6	1	4	1	1	2	1	5	4	7	1	7	1	7	1	1	6	1	1	7	1	1	6	4	4	5	6	5	6	3
85	23	1	1	2	1	1	1	4	5	4	3	2	3	2	2	2	5	5	5	1	6	1	4	1	1	6	1	1	6	3	1	5	3	3	2	3	2	1	3
86	19	1	1	2	1	1	1	3	6	5	2	2	2	3	3	3	5	5	6	1	7	1	7	1	1	6	1	1	6	1	1	1	1	6	5	6	3	5	4
87	25	1	1	2	1	1	1	6	6	5	1	1	1	6	6	6	1	1	2	1	7	1	7	1	1	6	1	1	7	2	2	2	1	6	1	5	1	3	5
88	19	1	1	2	1	1	1	4	5	5	3	3	3	4	4	4	4	3	4	1	7	1	4	1	1	7	1	1	5	3	3	4	3	4	3	4	5	4	5
89	26	1	1	1	1	1	1	5	7	3	1	1	1	1	1	1	3	1	4	1	7	1	7	1	1	7	1	1	7	1	1	1	1	7	1	1	1	1	6
90	22	1	1	2	1	1	1	4	6	3	2	1	1	3	3	3	5	4	5	1	7	1	7	1	1	7	1	1	7	2	1	2	2	6	2	3	5	3	3
91	25	1	1	2	2	1	1	3	3	3	3	2	3	2	2	1	3	5	5	1	7	1	7	1	2	6	2	1	7	1	2	1	1	2	1	2	1	2	2
92	24	1	1	2	2	1	1	4	4	4	2	3	1	1	5	1	2	5	4	4	5	4	4	6	5	1	5	5	4	2	1	2	2	4	2	3	2	6	7
93	22	1	1	2	2	1	1	2	5	3	3	3	3	2	3	2	5	5	5	1	7	1	7	1	1	7	1	1	7	1	1	3	1	4	2	4	1	5	5
94	19	1	1	2	2	1	1	2	3	2	4	5	5	2	2	2	6	6	6	2	5	2	5	3	2	3	2	2	6	5	3	6	5	3	4	5	4	6	2
95	19	1	1	2	1	1	1	4	5	5	1	1	2	2	2	2	2	3	3	1	7	1	7	1	1	7	1	1	7	1	1	2	1	4	1	2	1	3	4
96	27	1	1	2	2	1	1	4	5	5	1	1	1	4	3	3	2	1	4	1	7	1	7	1	1	7	1	1	7	1	1	1	1	7	1	2	2	3	6
97	34	1	1	1	2	1	1	4	5	4	1	1	1	2	3	2	4	3	4	1	7	1	7	1	1	7	1	1	7	1	1	1	1	6	1	1	1	1	6
98	18	1	1	1	1	1	1	2	4	4	1	1	2	1	4	3	3	4	4	1	6	1	6	1	1	6	1	1	7	1	1	4	1	3	2	5	4	6	4
99	21	1	1	2	2	1	1	3	5	3	1	1	1	2	2	2	4	4	5	1	7	1	7	1	1	7	1	1	6	1	2	2	1	6	1	2	2	4	6
100	32	1	1	2	2	1	1	4	5	3	1	1	1	1	1	1	3	3	5	1	7	1	7	1	1	6	1	1	7	1	1	1	1	7	3	5	2	2	7
101	32	1	1	1	1	1	1	4	3	2	1	1	2	1	1	1	1	1	6	1	7	1	7	1	1	6	1	1	7	1	1	4	1	2	1	1	1	3	4
102	24	1	1	2	1	1	1	7	7	6	1	1	1	7	5	7	1	1	4	1	7	1	7	1	1	4	1	1	6	1	1	5	1	3	1	4	1	4	2
103	20	1	1	2	1	2	5	5	6	5	3	3	3	2	2	3	5	5	5	1	7	1	7	1	1	7	1	1	7	2	2	2	2	5	2	2	2	5	3
104	19	1	1	2	2	2	5	3	5	4	4	4	4	1	1	1	7	5	7	2	7	2	6	2	2	4	2	2	6	3	3	3	3	3	3	3	3	5	3
105	22	1	1	2	2	2	5	5	7	5	3	3	3	5	3	3	4	4	4	1	7	1	6	1	1	7	1	1	7	1	1	2	4	4	4	3	4	2	5
106	29	1	1	1	2	2	5	5	6	1	2	2	2	6	4	5	2	2	5	1	6	1	7	1	1	7	1	1	7	1	1	1	1	1	1	1	1	1	1
107	21	1	1	2	1	2	5	4	5	5	2	2	2	4	5	3	4	3	4	1	7	1	7	1	1	7	1	1	7	2	1	4	2	4	3	3	3	4	4
108	26	1	1	2	2	2	5	6	6	6	2	1	1	6	5	6	2	2	4	1	6	1	7	1	1	5	2	1	7	1	2	2	1	6	1	1	2	2	4
109	27	1	1	2	1	2	5	5	6	5	1	1	2	5	5	5	3	3	3	1	7	1	7	1	1	6	1	1	7	1	1	1	1	7	1	1	1	1	7
110	20	1	1	2	1	2	5	5	6	5	2	3	2	6	3	3	3	2	4	1	4	1	6	1	1	6	1	1	6	2	2	3	3	5	3	5	3	4	4
111	19	1	1	2	1	2	5	5	5	5	3	1	1	4	5	5	3	3	3	1	7	1	7	1	2	6	1	1	7	1	1	5	6	3	5	2	3	6	3
112	18	1	1	2	2	2	5	4	5	5	3	3	3	1	2	1	4	4	6	1	7	1	7	1	1	6	1	1	7	2	2	2	3	6	3	3	2	6	4
113	22	1	1	2	2	2	5	4	6	4	2	1	3	2	2	1	6	5	6	1	6	1	1	1	1	4	1	2	7	2	2	5	2	4	4	4	2	4	5
114	22	1	1	1	2	2	5	4	7	5	3	2	3	2	5	1	5	4	5	1	7	1	4	1	1	7	1	1	4	1	2	5	2	3	5	5	4	5	2
115	20	1	1	2	2	2	5	3	6	5	1	1	3	2	2	2	3	3	4	1	7	1	6	1	1	7	1	1	4	1	1	5	1	7	1	1	1	2	3
116	22	1	1	2	2	2	5	3	5	3	3	3	2	2	3	3	5	5	6	2	6	1	6	1	1	6	1	1	7	6	6	6	6	2	3	5	6	6	2
117	20	1	1	2	2	2	5	5	5	6	2	4	2	5	4	3	5	3	3	1	7	1	7	1	1	7	1	1	5	1	1	2	2	6	2	2	2	2	6
118	18	1	1	1	2	2	5	5	6	5	1	5	1	1	4	1	6	3	3	1	7	1	6	1	1	7	1	1	7	3	3	6	3	2	5	1	5	6	1
119	20	1	1	2	1	2	5	4	5	5	3	3	3	5	5	4	4	4	4	1	7	1	5	1	1	7	1	1	7	1	1	1	1	5	1	1	1	4	4
120	22	1	1	2	2	2	5	5	5	5	2	2	2	5	4	4	4	2	3	1	6	1	7	1	4	3	3	3	5	3	3	5	2	5	2	3	2	4	3
121	22	1	1	2	1	2	5	5	5	5	2	2	3	5	5	4	3	2	4	1	7	1	7	1	1	3	1	1	7	1	1	3	1	5	1	1	1	4	3
122	31	1	1	2	2	2	5	5	5	2	2	2	2	2	4	2	5	4	4	1	7	1	1	1	2	3	1	1	7	1	1	1	1	2	1	2	1	5	2
123	18	1	1	2	1	2	5	4	7	7	1	1	1	5	5	6	2	2	4	1	7	1	7	1	1	7	1	1	7	2	1	4	2	5	1	1	1	3	6
124	19	1	1	2	1	2	5	4	5	4	4	2	4	2	2	3	6	5	7	1	6	1	2	1	1	5	2	4	6	6	4	6	6	2	3	3	4	6	6
125	20	1	1	2	1	2	5	6	5	6	1	1	2	6	5	5	2	3	4	1	7	1	4	1	1	7	1	1	4	1	1	1	1	7	1	1	1	1	7
126	26	1	1	2	2	2	5	5	5	5	1	1	1	3	2	2	6	5	6	1	5	1	7	1	1	5	3	1	7	1	1	3	1	4	2	3	4	3	4
127	20	1	1	2	2	2	5	4	3	3	4	5	5	1	1	1	7	7	7	1	7	1	6	1	2	6	1	1	7	3	1	5	2	3	5	5	5	6	3
128	19	1	1	2	2	2	5	5	5	4	3	3	3	1	2	1	6	5	5	1	7	1	7	1	1	7	1	1	7	1	1	3	2	3	2	2	3	4	3
129	21	1	1	2	1	2	5	4	5	4	3	3	3	5	5	5	3	4	4	1	7	1	5	1	1	7	1	1	7	1	1	1	1	6	1	1	1	5	4
130	19	1	1	2	1	2	5	5	6	6	2	2	1	6	5	4	3	3	3	3	6	1	6	1	2	5	2	1	7	3	2	5	4	4	5	4	3	5	4
131	26	1	1	2	1	2	5	4	5	5	3	4	2	4	3	3	5	5	5	2	6	2	6	2	2	2	2	2	6	4	3	5	3	3	3	2	3	4	3
132	19	1	1	2	1	2	5	2	2	3	4	3	4	2	2	1	6	6	6	1	7	1	7	1	1	7	1	1	7	1	1	1	1	6	1	1	1	1	1
133	22	1	1	2	1	2	5	5	6	3	3	3	3	5	5	5	3	3	3	1	6	1	6	1	1	6	1	1	6	3	3	3	3	5	4	3	3	4	3
134	26	1	1	2	2	2	5	3	5	3	4	5	3	4	5	4	5	6	5	1	7	1	6	1	1	7	1	1	4	1	1	1	1	7	2	2	1	1	6
135	21	1	1	2	2	2	5	5	5	5	2	1	2	4	5	4	2	2	4	1	7	1	7	1	1	7	1	1	7	2	2	1	2	4	2	3	2	4	4
136	18	1	1	2	1	2	5	6	6	5	1	1	1	4	4	5	2	2	3	1	7	1	7	1	1	7	1	1	7	1	1	1	1	7	1	1	1	3	4
137	22	1	1	2	1	2	5	5	5	4	2	2	2	5	5	5	2	2	4	1	7	1	7	1	1	7	1	1	4	1	1	1	1	6	1	1	1	1	5
138	23	1	1	2	2	2	5	1	6	1	5	3	3	1	1	1	7	7	7	1	7	1	7	1	1	7	1	1	7	1	1	1	1	6	3	3	1	5	2
139	23	1	1	2	2	2	5	3	5	3	2	3	2	2	1	1	6	5	6	1	7	1	5	1	1	7	1	1	7	1	1	1	1	3	1	1	1	1	4
140	20	1	1	2	1	2	5	6	7	6	1	1	1	6	6	6	2	2	3	1	7	1	6	1	1	6	1	1	7	1	2	4	1	4	3	3	2	5	4
141	26	1	1	2	2	2	5	4	5	4	2	3	3	5	3	3	4	4	4	2	6	2	6	2	4	6	4	2	6	4	3	4	4	4	5	7	2	5	4
142	21	1	1	2	1	2	5	4	5	5	3	3	2	4	3	3	5	4	4	1	7	1	7	1	1	7	1	1	7	1	1	1	1	2	1	1	1	2	2
143	23	1	1	2	2	2	5	4	5	5	2	2	2	5	4	2	4	3	2	2	6	1	6	1	2	5	2	1	5	1	1	3	2	5	2	5	2	6	5
144	22	1	1	2	1	2	5	7	7	5	2	1	1	7	7	5	2	1	3	2	7	1	7	1	2	6	1	1	6	1	1	5	3	3	4	4	4	5	3
145	23	1	1	2	1	2	5	5	5	6	1	1	1	6	6	5	2	2	3	1	7	1	4	1	1	6	1	1	7	3	5	6	2	3	2	2	4	5	3
146	21	1	1	2	1	2	5	5	6	5	1	1	1	5	5	5	2	2	3	1	7	1	4	1	1	6	1	1	7	2	2	3	4	5	3	2	5	5	4
147	19	1	1	2	1	2	5	5	5	5	2	2	1	5	5	5	3	2	3	1	7	1	7	1	1	7	1	1	7	1	1	2	1	6	1	2	2	3	3
148	21	1	1	2	1	2	5	6	6	6	2	2	2	5	5	5	2	2	3	1	7	1	7	1	1	7	1	1	7	3	2	3	2	3	2	3	2	5	5
149	18	1	1	2	2	2	5	5	5	6	1	1	1	3	2	1	2	3	4	1	7	1	7	1	1	7	1	1	7	1	1	5	1	6	1	1	2	5	5
150	20	1	1	2	2	2	5	6	7	5	1	1	1	5	4	4	3	2	4	1	7	1	6	1	1	6	1	1	7	1	1	5	1	4	1	2	1	1	3
151	18	1	1	2	2	2	5	6	7	6	2	3	2	5	6	5	3	2	3	1	7	1	7	1	1	7	1	1	7	1	1	1	2	6	3	2	1	3	2
152	23	1	1	2	2	2	5	3	3	3	4	4	4	3	2	3	5	5	7	1	6	1	6	1	1	5	2	1	7	1	4	4	1	4	4	1	3	7	4
153	28	1	1	2	1	2	5	5	6	5	3	4	3	5	4	5	4	4	4	1	7	1	7	1	1	7	1	1	7	1	1	1	1	7	3	5	3	2	7
154	19	1	1	2	1	2	5	5	5	5	1	1	1	5	5	5	3	3	4	1	7	1	7	1	1	7	1	1	7	2	2	3	1	5	2	3	1	3	4
155	21	1	1	2	1	2	5	4	5	5	3	2	3	5	5	3	3	2	3	1	7	1	7	1	1	7	1	1	7	1	1	2	1	6	3	3	2	2	6
156	20	1	1	2	2	2	5	5	5	5	3	3	4	3	4	4	3	4	5	1	7	1	7	1	1	7	1	1	5	1	1	2	1	5	1	2	1	3	5
157	19	1	1	2	2	2	5	4	6	4	3	1	2	2	2	2	4	4	3	1	7	1	7	1	1	7	1	1	7	1	2	4	1	4	1	1	1	1	4
158	20	1	1	2	2	2	5	5	6	6	2	2	2	5	3	2	3	2	4	4	3	3	5	3	3	2	4	5	4	2	2	6	2	2	2	2	2	6	1
159	19	1	1	2	2	2	5	5	6	5	3	3	4	2	1	1	7	6	7	2	7	1	2	1	1	3	1	1	7	1	1	7	1	1	5	3	2	7	2
160	19	1	1	2	1	2	5	7	6	6	1	1	1	6	3	6	4	1	4	1	7	1	7	1	1	7	1	1	1	1	1	1	1	7	1	1	1	1	7
161	19	1	1	2	1	2	5	5	5	4	3	3	2	4	3	3	5	4	5	1	7	1	7	1	1	6	2	1	6	1	1	2	1	5	1	1	1	2	6
162	18	1	1	2	1	2	5	6	6	6	1	1	2	5	5	3	3	2	3	1	7	1	5	1	1	7	1	1	6	1	1	2	1	4	3	4	2	6	3
163	23	1	1	2	2	2	5	4	6	3	5	2	3	3	1	1	7	6	6	1	7	1	7	1	1	7	1	1	7	1	1	1	1	6	2	3	1	1	7
164	20	1	1	2	2	2	5	1	4	2	5	2	2	1	1	2	7	4	6	1	7	1	7	1	1	7	1	1	7	3	1	4	4	5	3	2	2	5	5
165	20	1	1	2	2	2	5	6	5	5	1	1	2	5	5	5	2	2	3	3	7	1	7	1	5	4	4	4	5	1	1	1	1	5	1	1	1	1	5
166	19	1	1	2	1	2	5	5	6	6	1	1	2	5	4	4	3	3	4	1	7	1	7	1	1	5	1	1	7	1	1	2	1	6	2	3	2	3	5
167	19	1	1	2	2	2	5	4	5	5	2	2	2	4	1	2	6	3	5	1	7	1	6	1	1	7	1	1	7	2	4	5	2	4	3	3	5	5	3
168	24	1	1	2	1	2	5	6	5	6	2	1	1	6	5	5	2	2	4	1	7	1	7	1	1	5	1	1	7	4	1	6	2	3	3	5	3	5	2
169	21	1	1	2	1	2	5	6	7	7	2	1	2	6	5	4	2	1	5	1	7	1	7	1	1	7	1	1	7	1	1	2	1	7	2	3	2	5	5
170	21	1	1	2	2	2	5	3	4	4	4	2	2	1	1	1	4	4	5	1	7	1	7	1	1	7	1	1	7	1	1	1	1	7	1	1	1	4	7
171	22	1	1	2	1	2	5	6	6	6	1	1	1	6	6	5	1	1	1	1	7	1	7	1	1	7	1	1	7	1	1	4	1	5	1	1	1	1	6
172	22	1	1	2	1	2	5	6	5	5	3	3	2	5	6	5	4	4	5	1	7	1	7	1	1	7	1	1	7	3	4	6	1	5	5	5	5	5	3
173	23	1	1	2	1	2	5	5	5	5	3	3	2	5	5	3	3	3	3	4	1	7	4	4	3	1	5	5	4	1	1	1	1	7	1	2	1	1	7
174	21	1	1	2	1	2	5	6	5	4	2	2	1	6	6	6	2	2	4	1	7	1	7	1	1	7	1	1	6	1	1	1	2	6	3	3	2	2	5
175	20	1	1	2	2	2	5	3	6	3	3	2	2	1	1	1	7	5	6	1	6	1	7	1	1	7	1	1	7	1	1	3	1	2	1	1	1	3	6
176	23	1	1	2	1	2	5	4	4	4	5	2	1	5	1	1	3	3	5	1	7	1	7	1	1	7	1	1	7	1	1	2	1	7	1	5	2	6	2
177	20	1	1	2	1	2	5	6	6	6	2	2	2	5	6	5	4	4	3	1	7	1	7	1	1	7	1	1	7	1	1	1	1	4	3	5	2	5	4
178	24	1	1	2	2	2	5	4	2	4	2	1	1	1	2	1	5	3	5	1	7	1	7	1	1	5	1	1	4	1	1	1	1	7	2	2	1	2	7
179	21	1	1	2	2	2	5	2	4	2	2	2	4	1	4	1	6	3	5	1	7	1	7	1	1	7	1	1	4	1	1	1	1	7	1	2	1	4	7
180	21	1	1	2	2	2	5	6	6	5	2	2	1	1	2	2	5	4	6	1	7	1	5	1	1	6	1	1	7	1	1	2	1	6	2	1	1	4	4
181	21	1	1	2	2	2	5	5	6	6	1	2	1	6	4	5	3	2	3	1	7	1	7	1	1	7	1	1	7	1	1	5	1	3	3	2	3	5	3
182	21	1	1	2	2	2	5	2	3	4	4	2	4	1	1	1	7	5	5	1	6	1	6	1	1	6	1	1	6	2	3	3	3	6	4	3	3	5	3
183	23	1	1	2	1	2	5	7	7	6	1	1	1	6	6	6	2	1	3	1	7	1	7	1	1	7	1	1	3	1	1	2	1	4	3	3	1	5	6
184	21	1	1	2	1	2	5	6	7	6	1	2	1	6	5	5	2	3	4	1	7	1	6	1	1	7	1	1	7	1	1	4	2	1	2	5	1	4	4
185	22	1	1	2	1	2	5	5	5	5	2	2	2	5	5	5	3	3	3	1	6	1	6	1	1	6	1	1	7	2	2	4	2	4	3	2	3	5	2
186	20	1	1	2	1	2	5	7	7	5	1	2	1	5	6	7	2	2	4	1	7	1	7	1	4	7	1	2	7	2	2	4	2	6	3	4	1	2	2
187	20	1	1	2	2	2	5	4	5	4	1	1	1	1	1	1	4	5	5	1	7	1	7	1	1	7	1	1	7	1	1	4	1	5	2	2	2	4	5
188	20	1	1	2	1	2	5	5	5	5	1	1	2	5	3	5	3	3	5	1	7	1	7	1	1	7	1	1	7	2	2	4	4	3	2	1	3	3	5
189	20	1	1	2	2	2	5	6	6	6	2	1	1	6	6	6	3	2	3	1	7	1	7	1	1	7	1	1	7	1	1	1	1	6	1	5	1	1	6
190	20	1	1	2	1	2	5	5	6	5	3	3	3	4	4	5	4	3	5	1	7	1	7	1	1	6	1	1	7	1	1	1	1	6	2	4	1	5	6
191	22	1	1	2	1	2	5	7	6	6	1	1	2	5	6	6	2	3	4	1	7	1	7	1	1	7	1	1	7	1	1	3	1	6	2	3	2	4	5
192	29	1	1	2	2	2	5	4	6	5	4	1	2	4	1	2	5	4	5	1	7	1	7	1	1	7	1	1	4	1	1	1	1	4	1	1	1	1	4
193	26	1	1	1	2	2	5	4	4	4	5	5	5	3	2	2	5	6	5	1	7	1	7	1	1	7	1	1	7	1	1	3	1	4	1	1	1	1	5
194	20	1	1	2	2	2	5	4	6	5	2	3	2	4	3	3	3	4	5	1	7	1	7	1	1	7	1	1	7	1	1	1	1	7	3	3	3	5	4
195	19	1	1	2	2	2	5	6	7	7	1	3	1	5	5	4	4	1	3	4	4	4	4	1	1	4	4	4	7	4	4	4	4	4	4	4	4	4	4
196	24	1	1	2	2	2	5	5	6	5	2	2	2	2	5	4	4	3	4	1	6	1	7	1	1	6	1	1	7	1	1	2	2	5	4	4	2	4	5
197	18	1	1	2	1	2	5	4	6	5	3	4	3	5	3	4	3	4	5	1	6	1	7	1	1	7	1	1	4	1	1	2	1	7	2	3	2	2	2
198	18	1	1	2	2	2	5	4	5	3	3	3	3	3	4	3	3	3	5	2	6	2	5	2	2	5	2	2	5	3	2	5	2	3	5	4	3	6	5
199	22	1	1	2	2	2	5	5	5	5	3	1	2	2	2	3	5	5	5	1	7	1	7	1	1	7	1	1	7	1	1	1	1	5	3	3	3	4	5
200	30	1	1	2	2	2	5	5	5	5	2	1	3	2	2	1	5	2	4	1	7	1	7	1	1	7	1	1	7	1	1	1	1	4	1	1	1	1	3
201	25	1	1	2	2	2	5	6	6	6	1	2	3	5	5	5	2	2	2	1	7	1	7	1	1	7	1	1	7	1	1	1	1	7	1	1	1	1	7
202	32	1	1	2	2	2	5	2	5	4	2	1	2	2	2	1	4	4	6	1	7	1	7	1	1	7	1	1	7	1	1	1	1	7	1	1	1	1	7
203	18	1	1	2	2	2	5	4	6	5	2	3	3	3	4	3	5	5	5	1	7	1	7	1	1	7	1	1	7	1	1	2	1	6	2	3	2	5	6
204	22	1	1	1	2	2	5	6	6	5	2	2	2	5	3	2	5	3	3	1	7	1	7	1	1	7	1	1	7	1	1	1	1	5	1	1	1	1	6
205	21	1	1	2	1	2	5	5	5	4	1	3	1	6	4	3	2	2	3	1	7	1	7	1	1	7	1	1	7	1	1	3	1	4	1	1	1	2	3
206	22	1	1	1	2	2	5	5	5	5	1	1	1	5	2	4	1	1	4	1	6	1	6	1	1	6	1	1	6	1	1	1	1	6	1	1	1	4	1
207	30	1	1	1	1	2	5	6	6	6	1	1	1	6	5	5	2	2	4	1	7	1	7	1	1	7	1	1	7	1	2	2	2	6	3	3	3	5	5
208	34	1	1	1	2	2	5	4	5	1	1	1	1	1	6	4	1	1	6	1	7	1	7	1	1	7	1	1	7	1	1	1	1	7	1	1	1	1	7
209	24	1	1	2	2	2	5	5	6	5	2	3	2	5	5	5	3	2	4	1	7	1	7	1	1	7	1	1	7	1	1	1	1	6	1	2	1	3	6
210	27	1	2	2	2	1	3	5	6	5	5	1	5	5	2	2	2	3	5
211	22	1	2	2	2	1	3	4	5	5	2	1	1	2	2	2	5	5	6
212	25	1	2	1	2	1	3	5	5	5	1	1	1	5	5	5	2	2	3
213	21	1	2	2	1	1	3	6	6	7	1	1	1	6	6	6	1	1	2
214	23	1	2	1	1	1	3	7	7	7	1	1	1	7	6	6	1	1	1
215	23	1	2	1	2	1	3	4	5	3	2	3	1	4	5	3	2	2	3
216	22	1	2	1	2	1	3	5	6	5	2	2	1	6	6	6	3	2	3
217	19	1	2	2	1	1	3	7	7	5	1	1	1	6	7	7	1	1	1
218	24	1	2	1	2	1	3	4	6	6	1	1	1	5	3	2	2	2	4
219	24	1	2	2	1	1	3	5	6	6	1	1	1	6	6	5	2	1	4
220	22	1	2	2	2	1	3	5	7	4	1	1	1	1	2	1	5	3	5
221	20	1	2	2	1	1	3	6	6	6	1	5	2	6	6	6	1	2	2
222	28	1	2	1	2	1	3	6	5	5	4	2	2	5	6	5	2	2	3
223	28	1	2	2	2	1	3	5	6	5	1	1	1	3	4	1	4	4	5
224	28	1	2	2	2	1	3	7	7	7	1	1	1	7	7	5	1	1	3
225	27	1	2	2	2	1	3	4	6	4	1	1	1	2	3	2	6	3	5
226	34	1	2	1	2	1	3	6	6	4	2	1	2	2	3	1	6	3	5
227	20	1	2	2	1	1	3	7	6	7	1	1	1	7	7	7	1	1	1
228	26	1	2	2	1	1	3	6	7	7	2	1	2	6	6	6	1	1	1
229	22	1	2	2	1	1	3	7	7	6	1	1	1	6	7	5	1	1	1
230	20	1	2	2	1	1	3	6	6	5	2	1	1	5	5	6	2	2	2
231	35	1	2	1	1	1	3	5	5	5	1	1	2	5	5	4	3	2	3
232	35	1	2	1	2	1	3	4	6	6	4	1	2	4	2	3	5	4	4
233	24	1	2	1	1	1	3	5	6	5	1	1	2	5	5	5	3	2	4
234	31	1	2	1	1	1	3	6	6	5	2	2	1	5	4	5	3	2	5
235	33	1	2	1	2	1	3	7	7	6	1	1	1	2	7	2	2	1	2
236	21	1	2	2	2	1	3	4	5	5	1	2	1	2	2	3	5	5	3
237	30	1	2	2	2	1	3	6	7	6	1	1	1	7	6	6	1	1	3
238	18	1	2	1	1	1	3	6	6	6	1	1	1	6	7	5	1	1	3
239	24	1	2	1	2	1	3	5	5	5	1	1	2	3	6	5	3	1	1
240	21	1	2	2	1	1	3	6	5	6	2	1	2	5	7	5	2	2	3
241	30	1	2	2	2	1	3	4	5	4	3	1	3	2	2	2	5	2	3
242	20	1	2	2	1	1	3	6	6	6	2	2	2	5	4	5	2	2	3
243	25	1	2	2	2	1	3	6	7	6	1	2	1	5	5	4	4	3	3
244	27	1	2	2	2	1	3	6	5	5	1	1	1	6	6	6	1	1	3
245	23	1	2	2	2	2	7	3	5	3	3	2	4	1	1	1	7	5	6
246	25	1	2	1	2	2	7	2	5	4	2	2	2	1	2	1	3	4	5
247	25	1	2	1	1	2	7	4	5	5	2	2	2	3	5	2	4	3	5
248	27	1	2	2	2	2	7	5	6	5	3	3	2	1	2	1	6	6	6
249	21	1	2	1	1	2	7	1	2	1	5	5	2	3	2	2	7	6	7
250	24	1	2	1	2	2	7	5	5	5	2	2	3	2	2	1	6	5	6
251	23	1	2	1	1	2	7	4	5	5	1	2	1	4	4	1	5	5	5
252	19	1	2	2	1	2	7	4	5	4	1	3	1	4	1	2	3	2	4
253	25	1	2	1	2	2	7	2	3	3	2	2	5	2	3	1	5	5	6
254	32	1	2	2	2	2	7	5	7	5	1	1	1	3	4	1	1	1	5
255	24	1	2	2	1	2	7	3	5	5	1	3	1	1	1	1	5	5	5
256	24	1	2	2	2	2	7	5	7	6	1	2	1	4	1	1	5	4	5
257	32	1	2	1	1	2	7	5	5	5	1	1	1	2	5	2	3	3	3
258	20	1	2	2	2	2	7	5	5	4	2	1	2	3	5	2	2	2	4
259	34	1	2	1	1	2	7	4	6	2	2	2	2	4	6	2	3	3	4
260	19	1	2	2	1	2	7	3	5	4	3	4	2	1	1	1	6	6	6
261	22	1	2	1	2	2	7	4	3	4	1	4	1	1	1	1	4	4	4
262	18	1	2	1	1	2	7	2	5	3	2	2	2	3	1	2	4	4	4
263	22	1	2	1	1	2	7	2	5	4	5	5	4	3	3	3	6	6	7
264	20	1	2	2	1	2	7	2	5	3	2	3	2	1	1	1	5	5	5
265	20	1	2	2	2	2	7	1	5	1	3	5	3	1	7	1	7	7	7
266	18	1	2	2	1	2	7	5	7	4	2	3	2	3	3	2	4	4	5
267	22	1	2	2	1	2	7	4	5	3	2	1	2	5	2	3	3	3	6
268	35	1	2	2	1	2	7	1	3	2	6	6	6	1	2	1	5	7	7
269	23	1	2	2	2	2	7	1	2	1	6	6	5	1	1	1	6	6	6
270	23	1	2	2	1	2	7	2	5	2	1	2	1	1	2	1	5	2	5
271	21	1	2	2	2	2	7	7	6	6	4	4	4	1	1	1	5	3	4
272	35	1	2	1	1	2	7	3	2	3	4	4	3	3	3	3	6	5	6
273	25	1	2	2	2	2	7	2	3	2	6	5	6	2	1	2	5	5	6
274	22	1	2	2	1	2	7	4	5	3	3	4	5	2	3	2	5	5	5
275	27	2	1	2	1	1	2	1	1	1	4	5	4	1	1	1	6	6	7	1	7	1	7	1	4	3	5	5	7	1	1	6	3	2	5	5	6	7	1
276	25	2	1	1	1	1	2	2	2	2	4	5	4	2	1	1	6	6	6	2	4	2	4	2	6	3	6	6	3	6	5	6	6	2	5	5	6	6	2
277	31	2	1	1	1	1	2	1	1	1	5	7	5	1	1	1	7	7	7	4	2	4	6	4	5	1	6	6	2	4	5	1	6	2	6	6	4	7	2
278	20	2	1	1	2	1	2	6	5	5	1	1	1	1	2	1	5	5	6	2	6	2	6	2	3	6	2	2	6	2	2	3	3	4	3	3	2	5	3
279	29	2	1	1	2	1	2	4	4	2	4	5	4	1	1	1	6	6	6	3	6	3	5	3	3	4	5	4	4	3	3	4	5	4	4	4	4	5	3
280	32	2	1	2	1	1	2	2	4	2	2	2	2	1	1	1	6	6	6	2	6	1	6	2	5	4	2	2	6	4	2	5	5	5	4	5	4	6	4
281	25	2	1	2	2	1	2	2	1	1	4	2	4	1	1	1	6	6	6	1	5	1	6	1	2	4	2	1	6	3	2	7	5	1	4	2	6	7	2
282	29	2	1	2	2	1	2	3	3	3	1	1	1	3	4	3	5	3	5	1	7	1	7	1	1	7	1	1	7	2	3	4	1	4	1	4	2	2	3
283	30	2	1	1	2	1	2	2	4	2	2	2	2	1	3	1	4	3	5	1	7	1	7	1	1	6	1	1	6	2	2	2	2	6	2	3	2	4	5
284	23	2	1	2	2	1	2	4	5	4	2	2	2	1	2	2	5	6	7	1	7	1	6	1	2	4	1	1	6	4	4	4	2	4	5	5	4	5	4
285	23	2	1	2	2	1	2	2	1	1	4	4	3	1	2	1	5	5	5	1	7	1	7	1	1	5	4	1	7	4	4	6	2	2	3	1	5	5	1
286	24	2	1	1	2	1	2	1	4	3	3	4	3	1	1	1	6	7	7	1	7	1	6	1	1	4	1	3	7	2	3	4	5	4	1	5	2	7	4
287	22	2	1	2	2	1	2	3	5	2	1	2	1	1	1	1	2	3	3	1	6	1	7	1	3	5	2	1	7	2	1	7	1	2	2	3	2	6	3
288	20	2	1	2	2	1	2	4	4	4	3	3	4	2	3	2	4	3	5	1	7	1	7	1	1	7	1	1	7	4	4	3	3	3	4	5	5	6	5
289	21	2	1	2	2	1	2	4	4	4	4	4	3	6	6	4	4	2	2	2	6	2	6	2	2	4	2	2	6	1	1	4	4	4	4	4	4	7	4
290	28	2	1	2	1	1	2	2	4	3	3	4	3	1	3	1	5	4	5	2	4	2	7	2	4	5	3	2	6	2	2	4	2	4	4	4	5	5	3
291	21	2	1	2	2	1	2	2	5	2	5	4	2	2	2	2	5	5	5	2	7	1	6	6	4	2	5	2	6	3	3	6	5	2	5	3	5	3	1
292	19	2	1	2	2	1	2	2	3	1	5	4	4	1	1	1	7	7	5	1	7	1	7	1	2	7	1	1	7	3	3	6	2	3	3	3	5	5	2
293	19	2	1	2	2	1	2	3	4	2	1	1	1	1	3	1	3	3	3	1	7	1	7	1	1	7	1	1	7	1	1	4	2	3	1	1	2	2	5
294	24	2	1	2	2	1	2	2	4	2	3	1	2	1	5	1	4	4	6	1	7	1	4	1	1	7	1	1	7	1	1	3	1	7	1	1	1	2	2
295	28	2	1	2	2	1	2	2	3	1	4	1	4	1	1	1	6	5	6	1	5	1	6	1	3	5	3	3	6	7	5	7	6	1	7	7	7	7	1
296	25	2	1	2	2	1	2	5	7	6	1	1	1	3	5	1	2	1	2	2	7	1	7	2	5	1	1	2	5	1	1	6	1	2	2	5	1	2	7
297	20	2	1	2	1	1	2	2	4	2	3	5	4	1	3	1	6	5	6	2	6	2	6	2	3	4	3	2	6	4	4	5	5	3	5	5	5	6	2
298	20	2	1	2	1	1	2	4	4	4	3	4	3	5	1	2	5	4	6	1	7	1	7	1	1	6	1	1	7	4	3	5	4	4	4	2	3	5	3
299	25	2	1	2	2	1	2	4	5	4	2	2	2	2	5	1	3	4	4	2	6	4	4	2	4	4	3	3	6	1	1	3	2	6	3	3	2	4	6
300	24	2	1	1	2	1	2	5	5	5	1	1	1	1	1	1	1	1	1	1	7	1	7	1	1	7	1	1	1	1	1	4	1	4	1	1	1	1	3
301	32	2	1	1	2	1	2	3	3	2	2	1	1	1	1	1	6	5	5	1	7	1	7	1	1	7	1	1	7	3	2	3	2	5	2	3	2	6	3
302	27	2	1	1	2	1	2	4	1	1	4	6	4	1	1	1	5	5	5	2	6	1	5	1	2	4	2	2	6	1	3	6	3	3	2	2	2	5	2
303	25	2	1	2	2	1	2	3	2	3	4	4	4	1	4	1	5	5	5	2	5	2	4	2	3	5	3	2	5	4	3	4	3	4	3	3	4	4	3
304	30	2	1	1	1	1	2	1	4	3	3	5	4	1	3	1	4	4	5	1	7	1	7	1	1	7	1	1	7	1	1	2	2	6	2	1	1	6	6
305	29	2	1	2	2	1	2	5	6	4	1	2	3	1	6	1	2	1	2	2	7	1	7	1	3	6	4	2	5	2	2	5	1	4	2	4	2	5	5
306	21	2	1	1	2	1	2	3	4	4	3	4	3	2	3	2	4	4	5	1	7	1	7	1	1	7	1	1	7	3	1	5	5	2	3	2	2	6	2
307	32	2	1	1	2	1	2	1	3	2	2	2	2	2	1	1	5	5	5	2	6	2	4	2	2	6	2	2	6	4	2	5	2	2	3	2	2	4	4
308	22	2	1	2	2	1	2	6	7	6	1	1	2	4	5	5	4	3	4	2	6	1	7	1	1	4	1	1	5	3	2	5	5	3	2	4	3	4	4
309	23	2	1	2	1	1	2	4	6	5	2	1	2	2	2	2	3	2	3	1	7	1	7	1	1	7	1	1	7	2	2	2	2	6	2	2	3	5	3
310	24	2	1	2	2	1	2	5	6	6	4	4	4	5	6	6	4	4	6	1	7	1	7	1	1	7	1	1	7	4	4	4	4	4	4	4	4	4	4
311	23	2	1	2	2	1	2	4	6	2	1	2	1	1	2	1	4	5	4	2	7	2	6	2	2	6	3	2	6	3	3	5	4	4	3	4	4	5	3
312	28	2	1	2	2	1	2	7	7	4	1	1	1	1	1	1	1	1	4	4	6	6	2	6	4	4	7	6	6	1	1	1	1	1	1	6	1	6	7
313	26	2	1	2	1	1	2	5	5	5	1	1	1	1	1	1	6	5	6	1	7	1	7	1	1	2	1	1	7	1	1	5	1	1	1	5	1	1	2
314	35	2	1	1	2	1	2	2	4	4	4	5	4	2	4	1	4	4	6	1	6	2	2	1	2	6	2	1	7	4	4	5	4	3	4	4	4	4	4
315	26	2	1	2	1	1	2	1	1	1	2	1	3	1	3	2	4	4	5	1	7	1	1	1	2	5	1	1	7	1	3	4	4	4	4	4	5	5	2
316	21	2	1	2	2	1	2	5	6	4	2	2	1	4	5	4	3	3	3	1	7	1	7	1	1	6	1	1	6	2	2	2	2	4	3	3	2	3	3
317	29	2	1	1	2	1	2	4	4	1	3	1	1	1	1	1	3	4	3	1	5	1	1	1	2	4	3	3	6	5	3	5	5	3	4	5	4	5	3
318	24	2	1	1	1	1	2	4	5	2	4	4	5	1	3	1	5	5	5	3	6	4	4	4	4	3	4	4	5	3	2	5	3	4	2	4	2	4	4
319	21	2	1	1	1	1	2	2	3	3	4	3	3	1	6	2	3	1	5	1	7	1	7	1	2	7	2	1	6	1	1	1	2	1	3	5	5	5	2
320	30	2	1	1	2	1	2	4	6	4	2	1	1	1	1	1	4	4	4	1	7	1	7	1	1	7	1	1	7	1	1	1	1	7	1	1	1	1	7
321	28	2	1	2	2	1	2	3	3	3	1	3	2	1	2	1	5	3	4	2	7	1	7	1	1	6	1	1	6	1	2	4	1	4	2	2	2	4	4
322	24	2	1	2	2	1	2	2	5	4	1	2	1	2	2	2	4	3	5	1	6	1	6	1	1	5	1	1	7	2	2	2	2	6	2	2	2	6	5
323	25	2	1	1	1	1	2	3	4	4	2	2	2	2	5	2	4	4	5	1	7	1	7	1	1	7	1	1	7	2	2	2	2	6	3	5	4	4	7
324	27	2	1	1	2	1	2	2	4	2	3	1	2	1	4	1	4	3	7	1	7	1	7	1	1	7	1	1	7	1	1	7	2	7	2	4	1	5	3
325	21	2	1	2	1	1	2	2	5	4	3	3	2	1	4	2	2	5	5	1	7	1	7	1	1	7	1	1	7	2	2	6	3	3	5	5	5	5	2
326	21	2	1	1	2	2	6	4	5	5	3	2	2	3	3	3	4	4	5	1	7	1	7	1	1	7	2	1	7	2	2	4	1	2	2	2	3	5	3
327	19	2	1	2	1	2	6	7	7	7	1	1	1	7	6	7	1	1	2	1	6	1	7	1	2	7	1	1	7	3	3	7	5	1	5	4	5	7	1
328	25	2	1	2	2	2	6	5	5	4	2	2	3	4	5	4	2	2	5	3	4	4	5	1	4	4	4	1	5	4	4	5	4	4	3	3	3	3	5
329	26	2	1	2	2	2	6	4	5	4	4	3	2	5	3	2	5	5	5	4	6	2	6	2	4	2	4	4	6	5	2	6	4	5	5	4	5	5	2
330	30	2	1	1	2	2	6	5	6	5	2	1	2	3	4	4	4	3	4	1	6	1	6	2	4	3	5	4	5	4	4	5	5	2	6	5	4	6	3
331	26	2	1	1	1	2	6	6	6	5	1	1	1	6	5	5	1	1	4	2	6	2	4	2	2	2	6	4	6	3	2	5	2	3	4	2	4	4	4
332	30	2	1	1	2	2	6	6	5	6	4	4	4	3	3	3	5	5	7	1	7	1	1	1	1	7	1	1	7	3	2	5	4	4	3	3	3	5	3
333	19	2	1	1	1	2	6	6	6	6	1	1	1	7	6	5	1	1	3	1	4	4	7	1	6	1	6	7	3	1	1	4	7	1	5	6	1	7	7
334	33	2	1	1	2	2	6	3	4	4	4	4	4	2	1	1	6	6	7	4	4	4	4	4	4	4	4	4	4	4	4	2	2	5	4	2	4	6	4
335	20	2	1	2	2	2	6	6	7	5	1	1	1	2	1	1	3	1	2	1	5	1	6	1	1	7	1	1	6	1	1	1	1	7	1	1	1	1	1
336	29	2	1	2	2	2	6	3	6	6	5	4	5	1	3	1	7	6	7	1	7	1	7	1	1	7	1	1	7	4	1	3	5	6	4	1	5	1	4
337	24	2	1	2	2	2	6	7	7	7	1	1	1	4	3	4	4	3	4	1	7	1	7	1	1	7	1	1	7	1	1	5	1	1	1	4	5	7	6
338	25	2	1	2	1	2	6	5	6	6	2	1	1	6	6	6	3	2	3	1	7	1	7	1	1	7	1	1	6	2	1	5	2	3	2	1	2	6	3
339	19	2	1	2	1	2	6	6	5	6	2	2	2	6	6	5	2	2	4	2	6	2	2	2	2	3	3	2	5	3	3	5	3	3	4	3	5	5	3
340	20	2	1	2	1	2	6	7	7	6	1	1	1	7	7	6	1	1	1	1	4	1	5	1	4	1	4	4	5	2	2	7	3	1	5	3	3	5	2
341	25	2	1	2	2	2	6	6	5	6	2	1	2	5	3	3	2	2	4	1	7	1	7	1	1	7	1	1	7	1	1	2	1	4	3	1	1	5	4
342	19	2	1	2	1	2	6	6	7	7	1	1	1	7	7	6	1	1	3	1	7	1	7	1	1	4	1	1	7	1	1	5	1	7	1	1	1	1	7
343	19	2	1	2	1	2	6	6	5	5	1	1	1	5	5	5	2	2	3	1	7	1	7	1	1	7	1	1	7	2	1	3	2	4	1	2	2	6	5
344	21	2	1	2	1	2	6	6	7	6	1	1	1	5	7	6	2	2	3	1	6	1	7	1	1	7	1	1	6	2	1	4	2	3	3	4	5	4	3
345	20	2	1	2	2	2	6	6	7	6	1	1	1	3	3	3	5	4	5	1	7	1	7	1	1	6	1	1	7	1	1	3	2	5	2	1	1	5	3
346	19	2	1	2	1	2	6	7	6	7	1	1	1	6	7	6	2	1	3	1	7	1	7	1	1	3	1	2	7	2	2	3	2	5	5	6	5	7	1
347	23	2	1	2	2	2	6	5	6	6	2	1	2	2	2	3	5	4	5	1	6	1	7	1	2	5	1	2	7	3	2	3	2	3	1	2	2	4	2
348	21	2	1	2	1	2	6	7	7	7	1	1	1	6	7	4	1	1	1	1	1	1	7	1	1	1	1	3	6	1	1	1	1	6	2	5	5	6	6
349	22	2	1	2	2	2	6	6	7	6	1	1	2	5	2	3	3	2	6	1	6	2	6	2	2	3	5	2	7	6	6	6	6	2	6	6	6	6	2
350	28	2	1	1	1	2	6	5	5	5	2	1	1	5	6	5	3	3	3	4	6	7	2	2	5	4	7	7	4	4	5	6	3	1	5	4	4	6	1
351	25	2	1	2	1	2	6	2	5	5	2	4	3	1	1	1	6	5	7	1	7	1	7	1	1	6	4	1	7	1	1	1	1	4	2	1	1	1	1
352	28	2	1	1	2	2	6	6	4	5	1	2	1	3	4	4	4	3	5	2	5	2	6	2	3	4	3	3	5	5	4	4	5	4	6	3	5	4	3
353	28	2	1	1	2	2	6	4	6	5	1	1	1	1	1	1	1	2	5	1	7	1	7	1	1	7	1	1	7	1	1	1	1	7	1	1	1	4	7
354	27	2	1	2	1	2	6	6	6	6	2	2	2	6	6	6	2	2	4	1	5	2	6	1	2	5	4	2	6	2	3	6	2	2	4	4	3	5	5
355	29	2	1	1	1	2	6	6	6	5	2	2	2	5	4	5	2	4	3	2	4	2	4	3	6	2	7	6	4	7	6	7	6	1	6	6	7	6	2
356	27	2	1	2	1	2	6	7	7	7	3	2	2	6	5	5	2	3	1	1	7	1	7	1	2	6	1	1	7	3	2	6	1	2	2	4	2	5	4
357	25	2	1	2	2	2	6	6	6	5	2	1	2	5	5	5	3	2	3	1	7	1	7	1	1	6	1	3	7	2	3	4	2	4	5	5	2	6	1
358	25	2	1	2	1	2	6	7	5	6	2	2	2	5	6	5	3	2	3	1	7	1	7	1	1	7	1	1	7	2	2	5	4	5	3	3	3	4	3
359	23	2	1	2	1	2	6	6	6	6	1	1	1	6	6	6	2	2	6	1	7	1	7	1	1	7	1	1	7	4	4	5	6	3	5	7	2	6	3
360	28	2	1	1	2	2	6	4	5	6	2	1	1	3	1	1	5	5	6	1	6	2	6	1	3	3	2	2	6	3	5	6	4	2	4	3	3	6	2
361	24	2	1	2	1	2	6	7	6	6	1	1	1	7	7	6	1	1	3	1	7	1	7	1	1	7	1	1	7	1	1	4	3	3	1	2	2	4	7
362	23	2	1	1	2	2	6	7	7	6	2	3	3	2	3	1	5	5	7	1	7	1	7	1	1	5	1	1	7	2	1	1	2	5	1	1	1	7	6
363	25	2	1	2	1	2	6	6	5	6	1	2	2	6	6	5	1	1	3	4	4	1	5	4	4	6	4	4	7	3	3	4	2	3	4	4	3	5	3
364	27	2	1	2	1	2	6	6	7	6	1	1	1	7	6	6	1	1	2	1	7	1	7	1	1	7	1	1	7	1	1	1	1	6	1	4	1	2	6
365	23	2	1	2	2	2	6	5	5	5	2	2	2	3	1	2	4	1	5	2	4	1	6	1	1	5	4	2	4	1	1	1	1	1	4	5	4	4	4
366	27	2	1	2	2	2	6	2	1	1	2	2	2	1	4	1	2	2	4	6	1	1	2	5	1	5	1	1	7	1	1	1	1	6	1	1	1	1	3
367	25	2	1	2	2	2	6	7	7	7	1	1	1	7	7	7	1	1	1	7	1	7	1	7	1	7	1	2	5	1	1	1	1	6	1	1	1	1	7
368	23	2	1	2	1	2	6	6	5	5	2	2	2	6	6	5	3	2	3	1	7	1	4	1	1	7	1	1	4	1	1	1	1	4	4	1	1	4	4
369	22	2	1	2	1	2	6	7	7	7	1	1	1	7	7	6	1	1	4	1	7	1	7	1	1	7	1	1	7	1	1	1	1	7	1	4	1	4	7
370	18	2	1	2	2	2	6	4	5	4	2	1	5	1	1	1	5	2	4	1	7	1	7	1	1	7	1	1	7	2	2	6	3	2	2	2	2	6	5
371	27	2	1	1	2	2	6	5	6	5	1	1	1	5	2	2	4	3	5	1	7	1	7	1	4	7	4	1	7	5	5	4	5	2	3	4	5	6	3
372	31	2	1	1	1	2	6	5	4	4	3	3	3	5	5	5	4	2	5	3	3	3	5	4	3	4	5	3	5	3	3	4	3	4	3	3	3	4	5
373	34	2	1	1	2	2	6	3	5	5	1	2	1	3	3	3	6	5	5	3	1	2	3	3	6	1	6	6	3	5	3	7	5	2	3	4	5	6	2
374	29	2	1	1	2	2	6	6	6	6	1	1	3	6	7	5	1	2	4	1	7	1	1	1	1	4	1	1	6	1	1	2	1	5	1	3	1	2	5
375	22	2	1	2	1	2	6	5	6	5	2	2	2	5	6	5	2	3	4	1	7	1	7	1	1	7	1	1	7	1	1	2	2	4	2	2	1	4	1
376	27	2	1	2	1	2	6	6	6	6	1	1	1	6	5	5	3	3	3	1	7	1	7	1	4	4	4	3	7	4	2	6	4	5	4	5	5	6	4
377	25	2	1	2	1	2	6	5	5	5	2	2	2	5	6	6	2	2	4	1	7	1	7	1	2	7	1	1	6	3	2	4	5	5	5	5	2	3	6
378	24	2	1	2	2	2	6	4	7	5	2	2	1	1	1	1	6	5	6	1	7	1	7	1	1	5	1	1	7	1	2	2	2	6	1	3	1	5	3
379	22	2	1	2	2	2	6	6	6	6	2	2	2	5	5	5	2	2	4	1	6	1	6	1	2	5	4	1	6	5	3	5	5	4	6	5	5	6	3
380	22	2	1	1	2	2	6	7	7	7	1	1	1	1	4	1	7	1	4	1	7	1	1	1	7	6	1	1	7	2	2	2	1	6	1	1	1	4	3
381	26	2	1	2	1	2	6	7	7	5	1	1	1	6	5	5	2	4	3	2	4	1	2	1	5	4	2	2	4	4	4	5	5	4	5	5	3	4	2
382	25	2	1	2	1	2	6	7	7	7	1	1	1	7	7	6	1	2	1	1	7	1	7	1	2	7	1	1	6	4	1	2	6	2	2	1	2	6	2
383	21	2	1	2	1	2	6	7	6	6	1	1	1	6	7	7	1	1	4	1	7	1	7	1	1	7	1	1	7	2	2	4	2	3	4	3	3	5	5
384	23	2	1	2	1	2	6	6	5	5	1	1	1	5	5	5	2	2	3	1	7	1	7	1	1	7	1	1	7	2	2	3	2	3	2	3	2	2	3
385	29	2	1	1	1	2	6	6	6	6	1	2	1	5	6	5	2	2	3	2	6	1	7	1	2	7	1	1	7	2	1	2	2	6	2	2	2	3	6
386	24	2	2	1	2	1	4	5	6	5	1	1	2	5	5	6	2	2	5
387	20	2	2	2	1	1	4	5	7	7	1	1	1	7	6	6	2	1	4
388	23	2	2	2	1	1	4	5	5	5	1	1	1	5	5	5	2	2	3
389	24	2	2	2	2	1	4	6	6	6	2	1	1	6	6	6	1	1	4
390	35	2	2	2	2	1	4	6	7	6	2	2	2	6	6	6	2	2	4
391	22	2	2	1	2	1	4	4	5	4	2	2	2	4	5	4	3	2	3
392	25	2	2	2	1	1	4	4	5	5	3	2	3	5	5	5	3	3	4
393	33	2	2	2	2	1	4	7	7	7	1	1	1	7	7	7	1	1	1
394	28	2	2	2	2	1	4	6	6	6	1	1	2	7	6	6	2	2	2
395	24	2	2	2	1	1	4	5	6	5	2	1	1	5	5	5	1	1	4
396	32	2	2	2	2	1	4	5	5	5	2	3	3	3	3	3	5	5	5
397	32	2	2	2	2	1	4	4	7	5	1	1	1	4	3	3	4	2	7
398	26	2	2	2	2	1	4	4	7	5	1	1	1	2	5	3	3	3	5
399	21	2	2	2	1	1	4	6	7	6	1	1	1	6	6	5	3	2	3
400	28	2	2	1	2	1	4	7	6	6	1	1	2	5	7	6	3	3	5
401	26	2	2	2	1	1	4	6	5	5	1	1	1	5	6	5	1	1	4
402	26	2	2	2	1	1	4	6	6	6	1	1	1	7	7	6	1	1	3
403	22	2	2	2	2	1	4	5	6	6	1	1	1	6	6	4	2	2	4
404	24	2	2	2	2	1	4	5	5	5	3	1	1	3	5	5	4	5	5
405	21	2	2	2	1	1	4	5	7	5	2	3	2	5	5	5	3	3	3
406	23	2	2	2	2	1	4	5	7	6	1	1	1	6	6	5	2	1	3
407	27	2	2	1	1	1	4	4	4	5	1	1	1	4	7	1	1	1	2
408	32	2	2	1	2	1	4	5	1	6	1	1	1	7	5	6	1	1	3
409	29	2	2	1	2	1	4	7	7	7	1	1	1	7	7	7	1	1	1
410	22	2	2	2	1	1	4	6	6	6	1	1	1	6	6	5	3	2	5
411	23	2	2	2	1	1	4	6	3	5	1	1	1	6	6	4	3	2	4
412	24	2	2	1	2	1	4	5	6	3	4	4	4	2	5	1	5	2	4
413	25	2	2	2	2	1	4	6	6	6	2	1	2	6	6	6	2	2	4
414	25	2	2	2	2	1	4	7	7	6	3	2	2	6	6	7	2	2	3
415	24	2	2	2	1	1	4	4	4	4	2	3	2	2	3	4	3	1	4
416	21	2	2	2	1	1	4	6	6	5	1	1	1	4	6	4	2	2	1
417	21	2	2	2	2	1	4	5	6	5	2	2	2	5	6	5	3	2	3
418	30	2	2	2	1	1	4	7	1	7	1	1	1	7	7	7	1	1	1
419	27	2	2	2	1	1	4	5	5	6	1	1	2	5	5	5	3	3	3
420	23	2	2	1	1	1	4	6	5	6	1	2	2	6	6	5	3	2	3
421	23	2	2	2	2	1	4	7	7	7	2	1	1	7	7	6	2	1	3
422	21	2	2	2	1	2	8	2	3	5	4	4	2	1	3	1	5	5	5
423	31	2	2	2	1	2	8	5	6	5	1	1	1	1	6	1	4	3	4
424	28	2	2	2	2	2	8	6	7	7	1	1	1	4	4	2	3	1	3
425	25	2	2	2	1	2	8	4	5	1	1	3	1	2	6	2	4	4	4
426	25	2	2	1	2	2	8	5	5	5	3	3	3	2	4	1	4	4	5
427	21	2	2	2	2	2	8	6	7	6	1	1	1	1	1	1	1	2	3
428	20	2	2	2	1	2	8	1	6	4	1	1	1	2	1	1	5	5	6
429	35	2	2	2	2	2	8	5	7	1	1	1	1	6	6	1	1	1	4
430	31	2	2	1	2	2	8	7	6	2	1	3	2	4	5	2	2	2	4
431	26	2	2	2	2	2	8	4	6	6	2	2	1	1	2	1	4	2	3
432	21	2	2	2	2	2	8	4	6	3	1	1	1	4	1	5	2	2	4
433	27	2	2	2	1	2	8	1	5	1	1	1	1	1	1	1	7	1	1
434	21	2	2	2	2	2	8	3	5	3	3	1	2	2	5	1	5	3	5
435	27	2	2	2	1	2	8	6	5	4	4	4	4	2	3	2	4	5	6
436	29	2	2	2	2	2	8	3	5	3	1	1	1	1	5	4	2	2	4
437	23	2	2	2	2	2	8	5	6	5	1	1	1	1	4	1	3	2	4
438	28	2	2	2	2	2	8	3	6	4	1	1	1	2	5	2	3	2	3
439	32	2	2	2	1	2	8	4	5	5	1	1	1	3	5	3	3	3	4
440	18	2	2	1	1	2	8	1	2	1	2	2	2	1	3	1	6	6	6
441	21	2	2	2	2	2	8	5	6	5	1	1	1	1	4	1	2	1	4
442	27	2	2	2	1	2	8	5	5	4	1	1	3	2	5	1	1	1	5
443	24	2	2	2	2	2	8	3	3	3	3	2	3	2	2	2	5	5	5
444	28	2	2	2	1	2	8	4	6	3	1	1	1	2	1	1	4	3	4
445	24	2	2	2	1	2	8	5	5	6	1	1	1	2	5	2	3	1	2
