# Supplementary material for: Heterosexual, Lesbian, and Gay Adults’ Reactions to Same-Gender versus Other-Gender Flirtation: Findings from a German Study
Source: Arch Sex Behav. 2024 Jun 27;53(8):3087–99. doi: 10.1007/s10508-024-02935-0 (PMC11335949; doi:10.1007/s10508-024-02935-0)
Supplement: Supplementary file 1 — Supplementary file1 (ZIP 18 KB) [file 10508_2024_2935_MOESM1_ESM.zip › KranzEtAl_Flirtation_ASB_Syntax.sps]

* Encoding: UTF-8.
* Heterosexual, Lesbian, and Gay Adults’ Reactions to Same-Gender Versus Other-Gender Flirtation: Findings from a German Study
* Dirk Kranz, Laura Guell, and Steffen Rosenbach (University of Trier)

* Method: Participants

DESCRIPTIVES age.
FREQUENCIES sexo gender edu rel.

T-TEST GROUPS = sexo /VARIABLES = age.
CROSSTABS gender BY sexo
/CELLS = COUNT COLUMN
/STATISTICS = CHISQ.
CROSSTABS edu BY sexo
/CELLS = COUNT COLUMN
/STATISTICS = CHISQ.
CROSSTABS rel BY sexo
/CELLS = COUNT COLUMN
/STATISTICS = CHISQ.

* Method: Measures

* Positive and Negative Affect.
    
FACTOR VARIABLES aff1 TO aff6
/PRINT CORRELATION KMO INITIAL EXTRACTION ROTATION
/FORMAT BLANK (.20)
/PLOT EIGEN
/CRITERIA MINEIGEN (1)
/EXTRACTION PC
/ROTATION VARIMAX.

COMPUTE posaff = MEAN(aff1 TO aff3). 
VARIABLE LABELS posaff 'Positive Affect'. 
RELIABILITY /VARIABLES = aff1 TO aff3 
/SCALE (posaff)= ALL
/SUMMARY TOTAL.

COMPUTE negaff = MEAN(aff4 TO aff6). 
VARIABLE LABELS negaff 'Negative Affect'. 
RELIABILITY /VARIABLES = aff4 TO aff6
/SCALE (negaff)= ALL
/SUMMARY TOTAL.

* 6-Item Approach and Avoidance Behavior Scales.

FACTOR VARIABLES beh1 TO beh6
/PRINT CORRELATION KMO INITIAL EXTRACTION ROTATION
/FORMAT BLANK (.30)
/PLOT EIGEN
/CRITERIA MINEIGEN (1)
/EXTRACTION PC
/ROTATION VARIMAX.

RECODE beh1 TO beh3 (1=7) (2=6) (3=5) (4=4) (5=3) (6=2) (7=1).
COMPUTE avoid = MEAN(beh1 TO beh6). 
VARIABLE LABELS avoid 'Avoidance Behavior'. 
RELIABILITY 
/VARIABLES = beh1 TO beh6 
/SCALE (avoid)= ALL
/SUMMARY TOTAL.

CORRELATIONS posaff negaff avoid /PRINT NOSIG.

* 10-item Attitudes Toward Lesbians and Gay Men Short Scale (ATLG; Herek, 1988)

RECODE atlg1, atlg3, atlg5, atlg6, atlg8, atlg9 (1=7) (2=6) (3=5) (4=4) (5=3) (6=2) (7=1).
COMPUTE atlg = MEAN(atlg1 TO atlg10). 
VARIABLE LABELS atlg 'Attitudes Toward Lesbians and Gay Men'. 
RELIABILITY 
 /VARIABLES = atlg1 TO atlg10
 /SCALE (atlg) = ALL 
 /SUMMARY TOTAL.
COMPUTE alga = 8-atlg. 
VARIABLE LABELS alga 'Anti-Lesbian/Gay Attitudes'. 

* 10-item Social Contagion Concerns scale (SCC; Buck et al., 2013)

RECODE scc5, scc10 (1=7) (2=6) (3=5) (4=4) (5=3) (6=2) (7=1).
COMPUTE scc = MEAN(scc1 TO scc10). 
VARIABLE LABELS scc 'Social Contagion Concerns'. 
RELIABILITY 
/VARIABLES = scc1 TO scc10
/SCALE (scc) = ALL
/SUMMARY TOTAL.

CORRELATIONS atlg alga scc /PRINT NOSIG.

* Results: Level Analysis 

* Contrast Anaysis

GLM posaff BY group
/PRINT = ETASQ
/CONTRAST (group) = SPECIAL (1 1 -1 -1 -1 -1 1 1)
/CONTRAST (group) = SPECIAL (1 1 0 0 0 0 -1 -1)
/CONTRAST (group) = SPECIAL (-1 1 0 0 0 0 0 0).

GLM negaff BY group
/PRINT = ETASQ
/CONTRAST (group) = SPECIAL (-1 -1 1 1 1 1 -1 -1)
/CONTRAST (group) = SPECIAL (-1 -1 0 0 0 0 1 1)
/CONTRAST (group) = SPECIAL (1 -1 0 0 0 0 0 0).

GLM avoid BY group
/PRINT = ETASQ
/CONTRAST (group) = SPECIAL (-1 -1 1 1 1 1 -1 -1)
/CONTRAST (group) = SPECIAL (-1 -1 0 0 0 0 1 1)
/CONTRAST (group) = SPECIAL (1 -1 0 0 0 0 0 0).

* Conventional ANOVAs    

GLM posaff BY flirt sexo gender
/PRINT = DESCRIPTIVE ETASQ
/PLOT = PROFILE (flirt*sexo)
/EMMEANS = TABLES (flirt*sexo) COMPARE (flirt) ADJ (BONFERRONI).

GLM negaff BY flirt sexo gender
/PRINT = DESCRIPTIVE ETASQ
/PLOT = PROFILE (flirt*sexo)
/EMMEANS = TABLES (flirt*sexo) COMPARE (flirt) ADJ (BONFERRONI).

GLM avoid BY flirt sexo gender
/PRINT = DESCRIPTIVE ETASQ
/PLOT = PROFILE (flirt*sexo)
/EMMEANS = TABLES (flirt*sexo) COMPARE (flirt) ADJ (BONFERRONI).

* Results: Structure Analysis 

* Descriptives and Correlations

DESCRIPTIVES gender age alga scc posaff negaff avoid /STATISTICS = MIN MAX MEAN SEMEAN.

SORT CASES BY sexo.
SPLIT FILE BY sexo.
DESCRIPTIVES gender age alga scc posaff negaff avoid /STATISTICS = MIN MAX MEAN SEMEAN.
SPLIT FILE OFF.

SORT CASES BY sexo flirt.
SPLIT FILE BY sexo flirt.
CORRELATIONS gender age alga scc posaff negaff avoid /PRINT NOSIG.
SPLIT FILE OFF.

* Focus: Heterosexual Participants in the Same-Gender Flirtation Condition

COMPUTE filter_hetog = 0.
IF ((sexo =1) AND (flirt = 1)) filter_hetog = 1.
VARIABLE LABELS filter_hetog 'Filter Heterosexual/Other-Gender'. 
FILTER BY filter_hetog.
FREQUENCIES group.

* Partial Correlations.

PARTIAL CORR posaff negaff avoid WITH alga BY scc.
PARTIAL CORR posaff negaff avoid WITH scc BY alga.

* Mediation Analysis: Muticollinearity Issues

REGRESSION
/STATISTICS COEFF OUTS R ANOVA ZPP TOL
/DEPENDENT avoid
/METHOD=ENTER posaff negaff alga scc.

* Mediation Analysis (PROCESS Macro by Hayes, 2017)

* Model 4: 
* X1 = alga; MED = posaff, negaff; Y = avoid; COV = scc.
* X1 = scc; MED = posaff, negaff; Y = avoid; COV = alga.

* Model 59: 
* X1 = alga; MED = posaff, negaff; Y = avoid; MOD = gender; COV = scc.
* X1 = scc; MED = posaff, negaff; Y = avoid; MOD = gender; COV = alga.

FILTER OFF.
